# Supplementary material for: Isolated cell behavior drives the evolution of antibiotic resistance
Source: Mol Syst Biol. 2015 Jul 30;11(7):822. doi: 10.15252/msb.20145888 (PMC4547850; doi:10.15252/msb.20145888)
Supplement: Supplementary file 4 [file msb0011-0822-sd4.xlsx]

## Sheet: Description
The table presents counts on the agar plate. The experiment was repeated 3 times.

## Sheet: Source Data for Firugre 2B
antibiotic concentration	replicate 1	replicate 2	replicate 3
0	66	205	159
0.141421	88	176	416
0.2	103	203	286
0.282843	68	234	156
0.4	8	101	24
0.565685	1	2	0
0.8	0	0	0
113137	1	0	0
1.6	0	0	0
226274	1	0	0
