# Supplementary material for: Isolated cell behavior drives the evolution of antibiotic resistance
Source: Mol Syst Biol. 2015 Jul 30;11(7):822. doi: 10.15252/msb.20145888 (PMC4547850; doi:10.15252/msb.20145888)
Supplement: Supplementary file 5 [file msb0011-0822-sd5.xlsx]

## Sheet: Description
The ratios in the table correspond to the ratios used for averaging in the figure. The numerator corresponds to the counts of the mutant cell and denominator to the total amount of cells. Blank cells in the table correspond to data missing.

## Sheet: Source Data for Figure 3B
Antibiotic concentration	Replicate 1	Replicate 2	Replicate 3	Replicate 4	Replicate 5	Replicate 6	Replicate 7	Replicate 8	Replicate 8	Replicate 9
0	24/1861	6943/1135920	1998-03-01	1998-03-01	985/331346	134042/953441	250/233117	7/618	4024/223977	8041/357180
0.1	492511/951911	323726/488959	425987/596605	425987/596605	126710/895837	868870/1434303	7964/416181	236/10647	4261/177578	4213/222903
0.5	1564214/1809199	1221/1360	1325235/1436333	1325235/1436333	195680/373117	499266/502901	2565/50696	31478/539439	35273/360312	18931/371700
0.7	633928/668513	1165694/1193787	1358125/1378963	1358125/1378963	477665/484987	270/271	221192/326961	1343/1619	893733/1101884	257191/392325
1	400948/405503	1533200/1548159	637933/640419	637933/640419	977120/989887	96454/104887	65207/65713	966172/1005019	1333669/1359168	333586/340845
2	1640428/1661153	6587/6654	1611923/1615885	1611923/1615885	431135/442912		322050/322457	1743/1775	1770659/1786338	895367/898830
5	1454308/1895783	99497/113320	1306233/1694087	1306233/1694087	2465/171652		71074/72113	1329479/1348446	1108932/1113833	1106149/1110105
10		1660264/1710651	171197/184843	171197/184843				13999/14810	2459/2498	113344/130545
40		400147/408828							803372/814159
