# Supplementary material for: Isolated cell behavior drives the evolution of antibiotic resistance
Source: Mol Syst Biol. 2015 Jul 30;11(7):822. doi: 10.15252/msb.20145888 (PMC4547850; doi:10.15252/msb.20145888)
Supplement: Supplementary file 6 [file msb0011-0822-sd6.xlsx]

## Sheet: Description
To convert results presented in the table to real antibiotic concentrations, 0.1*0.5^(number/2), where number is the number in the table.

## Sheet: Source Data for Figure 4B
antibiotic	Replicate 1	Replicate 2	Replicate 3	Replicate 4	Replicate 5	Replicate 6
-5	-2	-1	-1	-1	-1	-1
-1	-1	0	0	0	0	0
1	1	1	1	1	1	2
8.33	1	-1	1	1	1	0
