# Supplementary material for: Isolated cell behavior drives the evolution of antibiotic resistance
Source: Mol Syst Biol. 2015 Jul 30;11(7):822. doi: 10.15252/msb.20145888 (PMC4547850; doi:10.15252/msb.20145888)
Supplement: Supplementary file 7 [file msb0011-0822-sd7.xlsx]

## Sheet: Description
The table presents counts of cfp and yfp cells. Note that in third replicate colors are reversed as compared to the first two.

## Sheet: Source Data for Figure 5B
antibiotic	replicate 1, cfp	replicate 1, yfp	replicate 2, cfp	replicate 2, yfp	replicate 3, cfp	replicate 3, yfp
0.05	110	20	205	26	30	288
0.1	92	38	282	67	112	152
0.2	42	37	280	186	96	44
0.8	153	35	51	60	83	77
2	89	11	428	9	47	205
8	140	115	117	60	27	115
