# Supplementary material for: Isolated cell behavior drives the evolution of antibiotic resistance
Source: Mol Syst Biol. 2015 Jul 30;11(7):822. doi: 10.15252/msb.20145888 (PMC4547850; doi:10.15252/msb.20145888)
Supplement: Supplementary file 8 [file msb0011-0822-sd8.xlsx]

## Sheet: Description
In the table, OD of 1 corresponds to 4*108 CFU per ml. The experiment has been repeated 3 times. To convert results presented in the table to real antibiotic concentrations, 0.1*0.5^(number/2), where number is the number in the table.

## Sheet: Source Data for Figure 6E
OD	replicate 1	replicate 2	replicate 3
0.1	-1.5	-1.5	-1.5
0.0707107	-1.5	-2.	-1.5
0.05	-1.5	-2.	-1.5
0.0353553	-1.5	-2.	-2.
0.025	-2.	-2.	-2.
0.0176777	-2.	-2.5	-2.
0.0125	-2.	-2.5	-2.5
0.00883883	-2.5	-3.	-2.5
0.00625	-2.5	-3.	-3.
0.00441942	-2.5	-3.5	-3.5
0.003125	-3.	-3.5	-3.5
0.00220971	-3.5	-4.	-3.5
0.0015625	-4.	-5.	-4.
0.00110485	-4.5	-5.	-4.5
0.00078125	-5.	-6.	-5.5
0.000552427	-5.5	-6.5	-6.
0.000390625	-6.	-6.5	-6.5
0.000276214	-6.	-6.5	-7.
0.000195313	-7.	-8.	-7.
0.000138107	-7.	-7.	-7.5
0.0000976563	-8.	-9.	-8.
0.0000690534	-8.5	-9.	-8.5
0.0000488281	-9.	-9.5	-9.
0.0000345267	-9.5	-10.	-9.5
0.0000244141	-10.	-11.	-10.
0.0000172633	-9.5	-11.	-10.
0.000012207	-9.	-11.	-9.5
8.63167*10^-6	-9.5	-10.5	-9.5
6.10352*10^-6	-9.5	-11.	-9.5
4.31584*10^-6	-10.	-11.	-10.
3.05176*10^-6	-10.	-11.	-10.
2.15792*10^-6	-10.5	-11.5	-10.
1.52588*10^-6	-11.	-11.5	-11.5
1.07896*10^-6	-10.5	-11.	-11.5
7.62939*10^-7	-10.5	-11.5	-11.5
5.3948*10^-7	-11.	-11.	-11.5
3.8147*10^-7	-11.	-11.5	-11.5
2.6974*10^-7	-11.	-11.5	-11.5
1.90735*10^-7	-11.	-11.5	-11.5
1.3487*10^-7	-11.	-11.5	-11.5
9.53674*10^-8	-11.	-12.	-12.
6.7435*10^-8	-11.	-11.5	-12.
4.76837*10^-8	-11.	-12.	-12.
3.37175*10^-8	-11.	-11.5	-12.
2.38419*10^-8	-11.	-12.	-12.
1.68587*10^-8	-11.	-12.5	-12.5
1.19209*10^-8	-11.5	-12.	-12.
8.42937*10^-9	-11.5	-14.5	-12.
