# Supplementary material for: Isolated cell behavior drives the evolution of antibiotic resistance
Source: Mol Syst Biol. 2015 Jul 30;11(7):822. doi: 10.15252/msb.20145888 (PMC4547850; doi:10.15252/msb.20145888)
Supplement: Supplementary file 9 [file msb0011-0822-sd9.zip]

Archive with 3 entries (2 files):
- Source Data Figure 7/Source Data Figure 7A.xlsx
- Source Data Figure 7/Source Data Figure 7B.xlsx
- Source Data Figure 7/
