# Supplementary material for: Isolated cell behavior drives the evolution of antibiotic resistance
Source: Mol Syst Biol. 2015 Jul 30;11(7):822. doi: 10.15252/msb.20145888 (PMC4547850; doi:10.15252/msb.20145888)
Supplement: Supplementary file 9 [file msb0011-0822-sd9.zip › Source Data Figure 7/Source Data Figure 7A.xlsx]

## Sheet: Description
To convert results presented in the table to real antibiotic concentrations, 0.1*0.5^(number/2), where number is the number in the table.

## Sheet: Source Data for Figure 7A
scMIC rep1	scMIC rep2	scMIC rep3	MIC* rep1	MIC* rep2	MIC* rep3
-10	-10	-10	-9	-8	-8
-4	-4	-5	-2	-2	-2
-9	-10	-10	-8	-9	-9
-1	-1	0	7	8	8
-8	-9	-9	-7	-7	-7
1	2	2	9	8	8
-8	-9	-9	-6	-7	-7
6	6	6	18	17	18
-9	-10	-10	-7	-9	-8
0	1	1	9	8	9
-9	-10	-10	-7	-8	-8
1	1	2	13	11	12
-6	-7	-6	-3	-4	-4
5	5	6	17	17	18
-7	-8	-7	-4	-5	-5
6	7	6	19	20	19
