# Supplementary material for: Isolated cell behavior drives the evolution of antibiotic resistance
Source: Mol Syst Biol. 2015 Jul 30;11(7):822. doi: 10.15252/msb.20145888 (PMC4547850; doi:10.15252/msb.20145888)
Supplement: Supplementary file 9 [file msb0011-0822-sd9.zip › Source Data Figure 7/Source Data Figure 7B.xlsx]

## Sheet: Description
The ratios in the table correspond to the ratios used for averaging in the figure. The numerator corresponds to the counts of the mutant cell and denominator to the total amount of cells. Blank cells in the table correspond to data missing.

## Sheet: Source Data for Figure 7B
Antibiotic concentration	Replicate 1	Replicate 2	Replicate 3	Replicate 4	Replicate 5	Replicate 6	Replicate 7	Replicate 8	Replicate 9	Replicate 10	Replicate 11	Replicate 12	Replicate 13	Replicate 14	Replicate 15	Replicate 16
0	117095/334039	763011/1316270	154776/329635	881/2058	1154853/2593525	669468/2211205	219/478	381165/844423	197/643	303629/861943	684940/1981123	453797/1645432	119/414	154129/543702	349/717	652278/1162835
0.25	61637/154411	831283/1352916	332490/675667	861975/1882822	848/1973	257140/838949	590449/1316238	23930/52059	12833/39462	172661/439504	95659/256472	145/487	216869/796761	1771062/6360505	1242/2657	15525/28802
0.35	242623/659778	786605/1285146	275745/585896	702/1585	1420941/3219955	2370748/6390501	330583/717766	1043170/2259553	16190/49333	273787/815756	763832/2113189	149441/510022	8503/30685	100661/355942	676801/1417391	569622/1028519
0.5	90449/242638	823753/1279122	22728/49681	306615/633614	521969/1207908	459236/1482155	774209/1676234	1797421/3906299	515/1611	644555/1904701	265536/692369	95075/329458	127307/430582	61749/202012	585337/1176867	350682/630491
0.71	464205/1107032	2137711/4191906	112485/224888	553270/1062153	655362/1287017	190924/546309	177782/338429	2845561/5522312	194929/486855	1457/4775	819476/2009235	492649/1395752	411/1433	642562/2050223	972/1877	29842/50503
1	580965/987766	1591311/2411132	419163/613543	1011/1537	3138879/4572956	2057348/4301419	631/902	6292/8883	507410/991411	92267/304279	274148/551849	180431/400648	351907/852483	450073/1202362	921677/1552363	936654/1314863
1.26	75381/90460	622/729	465123/555335	1582625/1881828	2489391/2897650	453828/681823	715693/817250	5583746/6361643	343801/505353	1840/5321	1131720/2026303	721445/1240024	446383/830127	2451/4768	125/168	1078962/1303891
1.59	1354482/1426169	2485969/2649290	230721/249604	1678/1817	4409/4545	519764/619351	1472991/1521170	5381140/5619423	488543/589086	2588611/5365287	1686932/2477099	1384153/1841504	1171/1673	2371514/3646335	872/999	749670/814627
2	139729/146616	3542307/3615610	7745/8819	1937/2078	3995892/4090091	2685284/3226091	329/331	6586746/6724729	1088848/1226061	1013192/1713225	2140384/2835589	1443193/1624040	1935/2299	3865406/5716941	338624/352797	17709/18712
	1168029/2520938	5395579/6043694	103300/141221	493630/694373	1774485/2253919	1372420/2440143	1197/1576	4335011/4784927	817547/1076664	594091/820996	988676/1582381	1303973/1722184	552305/695089	1800178/3237061	19175/22319	525462/677575
2.83.
4	176742/513937	1630467/3821752	142378/232069	4817884/7154751	38076/89003	316660/700069	1000971/1689982	1472399/4132180	224488/375233	3620723/5685061	1595/2847	685037/1586392	399/1021	1455794/3256811	316817/620935	606642/1154323
